# Supplementary material for: Population Structure of Geosmithia morbida, the Causal Agent of Thousand Cankers Disease of Walnut Trees in the United States
Source: PLoS One. 2014 Nov 13;9(11):e112847. doi: 10.1371/journal.pone.0112847 (PMC4231075; doi:10.1371/journal.pone.0112847)
Supplement: Table S2 — Collection Information of 209 Geosmithia morbida -isolates and their MLST and SSR profile. (XLSX) [file pone.0112847.s004.xlsx]

## Sheet: 209 isolates
					MLST data					SSR data*☆
Isolate	State	County	GeoReg	Host	four-cluster-MLST-DAPC model	Haplotype #	ITS	BT ⌘	MAP	Locus 223	Locus 194	Locus 1851	Locus 2514 (75% failed)	Locus 2849	Locus 3416 (63% failed)	Locus 3896	Locus 4045	Locus 6823	Locus 7713
1582	CA	Merced	04_CeCA	J. hindsii	Cluster1	H01	Group01	R	α	NA	NA	NA	NA	NA	NA	NA	NA	NA	NA
1217	CO	Boulder	12_NoCO	J. nigra	Cluster1	H03	Group01	B	α	185	270	214	266	316	214	200	184	311	358
1249	CA	Yolo	05_NoCA	J. californica	Cluster1	H03	Group01	B	α	185	270	205	270	310	229	200	183	311	340
1250	CO	Boulder	12_NoCO	J. nigra	Cluster1	H03	Group01	B	α	185	270	214	-9	316	-9	200	184	316	340
1261	CA	San Joaquin	05_NoCA	J. hindsii	Cluster1	H03	Group01	B	α	185	270	214	-9	310	-9	200	184	323	340
1262	CA	Ventura	03_SwCA	J. californica	Cluster1	H03	Group01	B	α	183	280	205	266	310	-9	-9	184	313	340
1308	CO	Jefferson	12_NoCO	J. nigra	Cluster1	H03	Group01	B	α	NA	NA	NA	NA	NA	NA	NA	NA	NA	NA
1387	CA	Solano	05_NoCA	J. hindsii	Cluster1	H03	Group01	B	α	185	270	214	-9	-9	-9	218	183	320	340
1441	OR	Clackamas	09_OR_WA	Juglans sp.	Cluster1	H03	Group01	B	α	NA	NA	NA	NA	NA	NA	NA	NA	NA	NA
1484	CA	Lake	05_NoCA	J. hindsii	Cluster1	H03	Group01	B	α	185	270	212	-9	310	-9	200	183	311	358
1489	CA	Lake	05_NoCA	J. hindsii	Cluster1	H03	Group01	B	α	185	270	214	-9	-9	-9	204	184	311	358
1490	CA	Lake	05_NoCA	J. hindsii	Cluster1	H03	Group01	B	α	NA	NA	NA	NA	NA	NA	NA	NA	NA	NA
1491	CA	Lake	05_NoCA	J. hindsii	Cluster1	H03	Group01	B	α	185	270	212	-9	316	-9	208	-9	-9	-9
1507	TN	Knox	15_TN	J. nigra	Cluster1	H03	Group01	B	α	NA	NA	NA	NA	NA	NA	NA	NA	NA	NA
1515	CA	San Benito	04_CeCA	J. regia	Cluster1	H03	Group01	B	α	NA	NA	NA	NA	NA	NA	NA	NA	NA	NA
1520	CA	Fresno	04_CeCA	J. regia	Cluster1	H03	Group01	B	α	183	270	205	266	310	-9	200	184	308	340
1521	CA	Fresno	04_CeCA	J. regia	Cluster1	H03	Group01	B	α	-9	270	205	-9	-9	-9	200	184	-9	-9
1524	TN	Knox	15_TN	J. nigra	Cluster1	H03	Group01	B	α	NA	NA	NA	NA	NA	NA	NA	NA	NA	NA
1583	CA	Merced	04_CeCA	J. hindsii	Cluster1	H03	Group01	B	α	185	270	202	-9	310	-9	208	184	313	348
1659	PA	Bucks	17_PA	J. nigra	Cluster1	H03	Group01	B	α	NA	NA	NA	NA	NA	NA	NA	NA	NA	NA
1699	CA	Tulare	04_CeCA	J. hindsii	Cluster1	H03	Group01	B	α	NA	NA	NA	NA	NA	NA	NA	NA	NA	NA
1822	CA	Solano	05_NoCA	P. stenoptera	Cluster1	H03	Group01	B	α	NA	NA	NA	NA	NA	NA	NA	NA	NA	NA
1236	WA	Benton	09_OR_WA	J. nigra	Cluster1	H05	Group01	K	α	183	270	205	269	310	229	-9	184	323	369
1505	TN	Knox	15_TN	J. nigra	Cluster1	H08	Group01	B	β	185	270	202	-9	316	229	208	184	313	340
1274	CO	Jefferson	12_NoCO	J. nigra	Cluster1	H09	Group01	C	α	183	270	214	-9	314	-9	208	183	320	296
1459	CA	Contra Costa	05_NoCA	J. hindsii	Cluster1	H09	Group01	C	α	NA	NA	NA	NA	NA	NA	NA	NA	NA	NA
1599	CO	Boulder	12_NoCO	J. nigra	Cluster1	H09	Group01	C	α	NA	NA	NA	NA	NA	NA	NA	NA	NA	NA
1662	VA	Dinwiddie	16_VA	J. nigra	Cluster1	H09	Group01	C	α	NA	NA	NA	NA	NA	NA	NA	NA	NA	NA
1667	VA	Chesterfield	16_VA	J. nigra	Cluster1	H09	Group01	C	α	NA	NA	NA	NA	NA	NA	NA	NA	NA	NA
1233	CA	Yolo	05_NoCA	J. hindsii	Cluster1	H11	Group02	C	α	185	-9	214	-9	310	-9	208	184	-9	340
1272	CA	Ventura	03_SwCA	J. californica	Cluster1	H11	Group02	C	α	185	270	214	266	316	-9	226	183	313	340
1503	NM	Bernalillo	X_CeNM	J. nigra	Cluster1	H11	Group02	C	α	NA	NA	NA	NA	NA	NA	NA	NA	NA	NA
1239	CO	Jefferson	12_NoCO	J. regia	Cluster1	H16	Group03	C	α	183	270	208	259	310	-9	200	183	320	296
1271	CO	Jefferson	12_NoCO	J. nigra	Cluster1	H16	Group03	C	α	183	266	208	-9	316	-9	-9	183	323	296
1573	NM	Catron	01_NM_AZ	J. major	Cluster1	H17	Group04	P	α	183	253	208	-9	316	-9	208	182	320	296
1311	CO	Jefferson	12_NoCO	J. nigra	Cluster1	H18	Group04	B	α	183	253	208	-9	313	-9	200	183	320	293
1547	CO	Denver	12_NoCO	J. nigra	Cluster1	H18	Group04	B	α	NA	NA	NA	NA	NA	NA	NA	NA	NA	NA
1273	CO	Jefferson	12_NoCO	J. nigra	Cluster1	H19	Group04	C	α	185	270	208	-9	316	229	208	183	316	296
1312	CO	Jefferson	12_NoCO	J. nigra	Cluster1	H19	Group04	C	α	NA	NA	NA	NA	NA	NA	NA	NA	NA	NA
1313	CO	Jefferson	12_NoCO	J. nigra	Cluster1	H19	Group04	C	α	NA	NA	NA	NA	NA	NA	NA	NA	NA	NA
1596	CO	Boulder	12_NoCO	J. nigra	Cluster1	H19	Group04	C	α	NA	NA	NA	NA	NA	NA	NA	NA	NA	NA
1597	CO	Boulder	12_NoCO	J. nigra	Cluster1	H19	Group04	C	α	NA	NA	NA	NA	NA	NA	NA	NA	NA	NA
1598	CO	Boulder	12_NoCO	J. nigra	Cluster1	H19	Group04	C	α	NA	NA	NA	NA	NA	NA	NA	NA	NA	NA
1453	NM	Grant	01_NM_AZ	J. major	Cluster1	H21	Group04	E	α	183	270	208	-9	316	-9	200	184	320	296
1540	NM	Lincoln	01_NM_AZ	J. major	Cluster1	H21	Group04	E	α	NA	NA	NA	NA	NA	NA	NA	NA	NA	NA
1558	NM	Grant	01_NM_AZ	J. major	Cluster1	H21	Group04	E	α	NA	NA	NA	NA	NA	NA	NA	NA	NA	NA
1559	NM	Grant	01_NM_AZ	J. major	Cluster1	H21	Group04	E	α	NA	NA	NA	NA	NA	NA	NA	NA	NA	NA
1670	NM	Lincoln	01_NM_AZ	J. major	Cluster1	H21	Group04	E	α	NA	NA	NA	NA	NA	NA	NA	NA	NA	NA
1478	CA	Santa Barbara	03_SwCA	J. californica	Cluster1	H22	Group04	H	α	NA	NA	NA	NA	NA	NA	NA	NA	NA	NA
1309	UT	Cache	11_UT	J. nigra	Cluster1	H23	Group04	K	α	185	270	205	-9	310	-9	200	183	313	296
1462	CA	Contra Costa	05_NoCA	J. hindsii	Cluster1	H25	Group05	B	α	NA	NA	NA	NA	NA	NA	NA	NA	NA	NA
1476	CA	Santa Barbara	03_SwCA	J. californica	Cluster1	H25	Group05	B	α	185	-9	214	-9	316	229	-9	184	311	369
1518	CA	Fresno	04_CeCA	J. regia	Cluster1	H25	Group05	B	α	NA	NA	NA	NA	NA	NA	NA	NA	NA	NA
1407	CA	Tulare	04_CeCA	J. regia	Cluster1	H26	Group05	C	α	185	270	214	-9	310	-9	208	184	313	358
1461	CA	Contra Costa	05_NoCA	J. hindsii	Cluster1	H26	Group05	C	α	NA	NA	NA	NA	NA	NA	NA	NA	NA	NA
1486	CA	Lake	05_NoCA	J. hindsii	Cluster1	H26	Group05	C	α	183	270	212	-9	316	229	208	184	-9	369
1440	OR	Clackamas	09_OR_WA	Juglans sp.	Cluster1	H27	Group05	B	β	NA	NA	NA	NA	NA	NA	NA	NA	NA	NA
1509	TN	Knox	15_TN	J. nigra	Cluster1	H27	Group05	B	β	NA	NA	NA	NA	NA	NA	NA	NA	NA	NA
1506	TN	Knox	15_TN	J. nigra	Cluster1	H29	Group05	C	β	185	270	205	-9	316	229	204	184	313	358
1545	CO	Denver	12_NoCO	J. nigra	Cluster1	H35	Group08	C	α	183	270	214	-9	316	-9	208	184	325	351
1572	NM	Hidalgo	01_NM_AZ	J. major	Cluster1	H43	Group10	B	α	NA	NA	NA	NA	NA	NA	NA	NA	NA	NA
1314	CO	Jefferson	12_NoCO	J. nigra	Cluster1	H44	Group10	E	α	NA	NA	NA	NA	NA	NA	NA	NA	NA	NA
1821	CA	Solano	05_NoCA	P. stenoptera	Cluster1	H56	Group02	B	α	NA	NA	NA	NA	NA	NA	NA	NA	NA	NA
1224	CO	Boulder	12_NoCO	J. nigra	Cluster2	H02	Group01	A	α	183	270	214	-9	310	-9	208	183	311	369
1225	CO	Boulder	12_NoCO	J. nigra	Cluster2	H02	Group01	A	α	183	270	205	-9	316	-9	-9	184	323	358
1227	CA	Yolo	05_NoCA	J. californica	Cluster2	H02	Group01	A	α	183	270	212	-9	310	-9	208	184	316	369
1245	ID	Boise	10_ID	J. nigra	Cluster2	H02	Group01	A	α	185	270	205	266	316	229	217	184	311	348
1252	CA	San Luis Obispo	03_SwCA	J. californica	Cluster2	H02	Group01	A	α	185	270	205	-9	316	-9	208	184	316	358
1260	OR	Hood River	09_OR_WA	Juglans sp.	Cluster2	H02	Group01	A	α	185	270	214	-9	310	229	200	183	-9	358
1263	CA	Ventura	03_SwCA	J. californica	Cluster2	H02	Group01	A	α	185	270	205	-9	316	-9	-9	184	323	362
1264	CA	Ventura	03_SwCA	J. californica	Cluster2	H02	Group01	A	α	185	270	214	-9	310	-9	-9	184	323	340
1267	CA	San Joaquin	05_NoCA	J. hindsii	Cluster2	H02	Group01	A	α	185	270	205	266	310	229	200	183	323	340
1268	CA	Ventura	03_SwCA	J. californica	Cluster2	H02	Group01	A	α	185	270	212	-9	316	214	200	184	325	358
1270	CA	San Joaquin	05_NoCA	J. hindsii	Cluster2	H02	Group01	A	α	185	270	212	-9	316	229	200	183	313	340
1275	CA	Ventura	03_SwCA	J. californica	Cluster2	H02	Group01	A	α	185	270	214	-9	316	-9	-9	184	311	340
1279	CO	Jefferson	12_NoCO	J. nigra	Cluster2	H02	Group01	A	α	183	270	205	266	316	229	208	183	323	369
1289	CA	Yolo	05_NoCA	J. hindsii	Cluster2	H02	Group01	A	α	183	270	205	266	316	229	205	184	323	340
1315	CO	Jefferson	12_NoCO	J. nigra	Cluster2	H02	Group01	A	α	NA	NA	NA	NA	NA	NA	NA	NA	NA	NA
1324	CO	Boulder	12_NoCO	J. nigra	Cluster2	H02	Group01	A	α	NA	NA	NA	NA	NA	NA	NA	NA	NA	NA
1334	CO	Otero	14_SoCO	J. nigra	Cluster2	H02	Group01	A	α	NA	NA	NA	NA	NA	NA	NA	NA	NA	NA
1335	CO	Crowley	14_SoCO	J. nigra	Cluster2	H02	Group01	A	α	NA	NA	NA	NA	NA	NA	NA	NA	NA	NA
1345	OR	Hood River	09_OR_WA	Juglans sp.	Cluster2	H02	Group01	A	α	185	270	214	-9	310	229	208	183	316	340
1352	CA	Los Angeles	03_SwCA	J. californica	Cluster2	H02	Group01	A	α	185	270	205	270	310	214	200	183	325	340
1355	CA	Yolo	05_NoCA	J. hindsii	Cluster2	H02	Group01	A	α	185	280	205	-9	-9	229	-9	183	311	358
1365	CA	Yolo	05_NoCA	J. hindsii	Cluster2	H02	Group01	A	α	-9	270	205	-9	316	229	208	184	311	358
1381	OR	Clackamas	09_OR_WA	Juglans sp.	Cluster2	H02	Group01	A	α	185	270	205	-9	316	-9	204	184	311	348
1385	CA	Sutter	05_NoCA	J. nigra X hindsii	Cluster2	H02	Group01	A	α	185	270	205	-9	316	-9	218	184	325	340
1392	CA	Yolo	05_NoCA	J. hindsii	Cluster2	H02	Group01	A	α	NA	NA	NA	NA	NA	NA	NA	NA	NA	NA
1403	CA	Kings	04_CeCA	J. hindsii	Cluster2	H02	Group01	A	α	185	270	214	-9	316	229	-9	183	311	358
1408	CO	Boulder	12_NoCO	J. nigra	Cluster2	H02	Group01	A	α	NA	NA	NA	NA	NA	NA	NA	NA	NA	NA
1427	CA	Sutter	05_NoCA	J. nigra X hindsii	Cluster2	H02	Group01	A	α	185	270	205	259	316	-9	200	183	311	362
1452	CA	Yolo	05_NoCA	J. hindsii	Cluster2	H02	Group01	A	α	185	270	214	-9	310	-9	200	183	320	369
1481	CA	Santa Barbara	03_SwCA	J. californica	Cluster2	H02	Group01	A	α	NA	NA	NA	NA	NA	NA	NA	NA	NA	NA
1482	CA	Santa Barbara	03_SwCA	J. californica	Cluster2	H02	Group01	A	α	185	270	212	-9	316	244	200	184	323	358
1485	CA	Lake	05_NoCA	J. hindsii	Cluster2	H02	Group01	A	α	185	270	214	-9	316	229	-9	184	323	369
1493	CA	Los Angeles	03_SwCA	J. californica	Cluster2	H02	Group01	A	α	NA	NA	NA	NA	NA	NA	NA	NA	NA	NA
1514	CA	Tulare	04_CeCA	J. regia	Cluster2	H02	Group01	A	α	NA	NA	NA	NA	NA	NA	NA	NA	NA	NA
1523	TN	Knox	15_TN	J. nigra	Cluster2	H02	Group01	A	α	185	270	212	-9	310	-9	208	184	323	358
1525	TN	Knox	15_TN	J. nigra	Cluster2	H02	Group01	A	α	NA	NA	NA	NA	NA	NA	NA	NA	NA	NA
1530	WA	Klickitat	09_OR_WA	J. hindsii	Cluster2	H02	Group01	A	α	NA	NA	NA	NA	NA	NA	NA	NA	NA	NA
1535	CO	Otero	14_SoCO	J. nigra	Cluster2	H02	Group01	A	α	185	270	205	269	316	-9	200	183	323	411
1581	CA	Merced	04_CeCA	J. hindsii	Cluster2	H02	Group01	A	α	NA	NA	NA	NA	NA	NA	NA	NA	NA	NA
1590	WA	Walla Walla	09_OR_WA	J. nigra	Cluster2	H02	Group01	A	α	NA	NA	NA	NA	NA	NA	NA	NA	NA	NA
1600	CO	Boulder	12_NoCO	J. nigra	Cluster2	H02	Group01	A	α	NA	NA	NA	NA	NA	NA	NA	NA	NA	NA
1602	CO	Boulder	12_NoCO	J. nigra	Cluster2	H02	Group01	A	α	NA	NA	NA	NA	NA	NA	NA	NA	NA	NA
1631	NV	Carson City	06_NV	Juglans sp.	Cluster2	H02	Group01	A	α	NA	NA	NA	NA	NA	NA	NA	NA	NA	NA
1633	NV	Carson City	06_NV	Juglans sp.	Cluster2	H02	Group01	A	α	NA	NA	NA	NA	NA	NA	NA	NA	NA	NA
1636	CA	Los Angeles	03_SwCA	J. californica	Cluster2	H02	Group01	A	α	NA	NA	NA	NA	NA	NA	NA	NA	NA	NA
1660	VA	Dinwiddie	16_VA	J. nigra	Cluster2	H02	Group01	A	α	NA	NA	NA	NA	NA	NA	NA	NA	NA	NA
1665	VA	Chesterfield	16_VA	J. nigra	Cluster2	H02	Group01	A	α	NA	NA	NA	NA	NA	NA	NA	NA	NA	NA
1704	NV	Washoe	06_NV	J. nigra	Cluster2	H02	Group01	A	α	NA	NA	NA	NA	NA	NA	NA	NA	NA	NA
1830	CA	Solano	05_NoCA	P. fraxinifolia	Cluster2	H02	Group01	A	α	NA	NA	NA	NA	NA	NA	NA	NA	NA	NA
2032	CA	Los Angeles	03_SwCA	P. fraxinifolia	Cluster2	H02	Group01	A	α	NA	NA	NA	NA	NA	NA	NA	NA	NA	NA
1223	UT	Cache	11_UT	J. nigra	Cluster2	H04	Group01	D	α	185	270	214	-9	316	-9	-9	183	-9	358
1266	CA	Ventura	03_SwCA	J. californica	Cluster2	H04	Group01	D	α	185	270	205	-9	310	-9	-9	184	316	358
1338	OR	Marion	09_OR_WA	Juglans sp.	Cluster2	H04	Group01	D	α	NA	NA	NA	NA	NA	NA	NA	NA	NA	NA
1368	CO	Mesa	13_WeCO	J. nigra	Cluster2	H04	Group01	D	α	183	270	205	-9	316	229	200	183	325	369
1380	CA	Sacramento	05_NoCA	J. hindsii	Cluster2	H04	Group01	D	α	NA	NA	NA	NA	NA	NA	NA	NA	NA	NA
1432	OR	Wasco	09_OR_WA	Juglans sp.	Cluster2	H04	Group01	D	α	185	270	214	-9	316	229	208	184	320	340
1439	OR	Marion	09_OR_WA	Juglans sp.	Cluster2	H04	Group01	D	α	NA	NA	NA	NA	NA	NA	NA	NA	NA	NA
1534	OR	Jackson	07_SwOR	J. hindsii	Cluster2	H04	Group01	D	α	NA	NA	NA	NA	NA	NA	NA	NA	NA	NA
1366	AZ	Yavapai	02_CeAZ	J. major	Cluster2	H06	Group01	J	δ	183	270	202	-9	316	-9	208	183	325	369
1428	CA	Alameda	05_NoCA	J. californica X hindsii	Cluster2	H07	Group01	M	α	183	270	212	-9	316	229	208	184	313	340
1258	OR	Wasco	09_OR_WA	Juglans sp.	Cluster2	H10	Group02	A	α	183	270	212	270	341	-9	208	184	323	340
1276	CO	Larimer	12_NoCO	J. nigra	Cluster2	H10	Group02	A	α	-9	-9	205	-9	-9	-9	226	184	311	340
1346	OR	Wasco	09_OR_WA	Juglans sp.	Cluster2	H10	Group02	A	α	183	270	205	-9	310	-9	200	184	313	340
1601	CO	Boulder	12_NoCO	J. nigra	Cluster2	H10	Group02	A	α	NA	NA	NA	NA	NA	NA	NA	NA	NA	NA
1672	TN	Knox	15_TN	J. nigra	Cluster2	H10	Group02	A	α	NA	NA	NA	NA	NA	NA	NA	NA	NA	NA
1533	OR	Jackson	07_SwOR	J. hindsii	Cluster2	H12	Group02	D	α	NA	NA	NA	NA	NA	NA	NA	NA	NA	NA
1584	CA	Merced	04_CeCA	J. hindsii	Cluster2	H12	Group02	D	α	NA	NA	NA	NA	NA	NA	NA	NA	NA	NA
1393	CO	Weld	12_NoCO	J. nigra	Cluster2	H13	Group02	G	α	183	270	-9	-9	310	229	-9	183	311	348
1256	OR	Multnomah	09_OR_WA	Juglans sp.	Cluster2	H14	Group02	A	β	183	270	205	269	316	229	208	184	311	340
1634	CA	Los Angeles	03_SwCA	J. californica	Cluster2	H14	Group02	A	β	NA	NA	NA	NA	NA	NA	NA	NA	NA	NA
1610	CA	Yolo	05_NoCA	J. hindsii X major	Cluster2	H15	Group02	D	β	NA	NA	NA	NA	NA	NA	NA	NA	NA	NA
1285	CO	Delta	13_WeCO	J. nigra	Cluster2	H20	Group04	D	α	183	-9	205	-9	316	-9	208	184	320	293
1305	CO	Jefferson	12_NoCO	J. nigra	Cluster2	H20	Group04	D	α	183	253	208	259	314	-9	200	183	320	296
1218	CO	Boulder	12_NoCO	J. nigra	Cluster2	H24	Group05	A	α	185	270	205	269	310	233	208	-9	323	340
1259	OR	Marion	09_OR_WA	Juglans sp.	Cluster2	H24	Group05	A	α	185	270	205	-9	316	-9	200	184	311	358
1318	CO	Otero	14_SoCO	J. nigra	Cluster2	H24	Group05	A	α	183	270	205	-9	-9	229	208	184	311	348
1404	CA	Tulare	04_CeCA	J. regia	Cluster2	H24	Group05	A	α	NA	NA	NA	NA	NA	NA	NA	NA	NA	NA
1494	CA	Los Angeles	03_SwCA	J. californica	Cluster2	H24	Group05	A	α	NA	NA	NA	NA	NA	NA	NA	NA	NA	NA
1532	OR	Wasco	09_OR_WA	J. hindsii	Cluster2	H24	Group05	A	α	185	270	214	-9	310	229	208	183	311	358
1409	CA	Tulare	04_CeCA	J. regia	Cluster2	H28	Group05	D	α	185	270	214	-9	310	-9	208	184	313	403
1269	CA	Ventura	03_SwCA	J. californica	Cluster2	H30	Group06	A	α	183	270	214	-9	310	-9	204	184	311	340
1350	CO	Jefferson	12_NoCO	J. nigra	Cluster2	H30	Group06	A	α	-9	270	205	-9	310	229	208	183	311	340
1430	OR	Marion	09_OR_WA	Juglans sp.	Cluster2	H30	Group06	A	α	NA	NA	NA	NA	NA	NA	NA	NA	NA	NA
1519	CA	Fresno	04_CeCA	J. regia	Cluster2	H30	Group06	A	α	NA	NA	NA	NA	NA	NA	NA	NA	NA	NA
1522	TN	Knox	15_TN	J. nigra	Cluster2	H30	Group06	A	α	185	270	214	-9	310	-9	200	184	323	358
1726	OR	Lane	08_CeOR	J. cinerea	Cluster2	H30	Group06	A	α	NA	NA	NA	NA	NA	NA	NA	NA	NA	NA
1727	OR	Lane	08_CeOR	J. cinerea	Cluster2	H30	Group06	A	α	NA	NA	NA	NA	NA	NA	NA	NA	NA	NA
1483	CA	Lake	05_NoCA	J. hindsii	Cluster2	H31	Group06	A	β	185	266	214	266	316	-9	208	184	320	340
1247	CO	El Paso	14_SoCO	J. nigra	Cluster2	H34	Group08	A	α	183	253	212	266	310	-9	200	184	320	296
1623	AZ	Cochise	01_NM_AZ	J. major	Cluster2	H42	Group10	A	α	NA	NA	NA	NA	NA	NA	NA	NA	NA	NA
1624	AZ	Cochise	01_NM_AZ	J. major	Cluster2	H42	Group10	A	α	NA	NA	NA	NA	NA	NA	NA	NA	NA	NA
1627	AZ	Cochise	01_NM_AZ	J. major	Cluster2	H42	Group10	A	α	NA	NA	NA	NA	NA	NA	NA	NA	NA	NA
1626	AZ	Cochise	01_NM_AZ	J. major	Cluster2	H45	Group10	I	α	NA	NA	NA	NA	NA	NA	NA	NA	NA	NA
1628	AZ	Cochise	01_NM_AZ	J. major	Cluster2	H46	Group10	J	α	NA	NA	NA	NA	NA	NA	NA	NA	NA	NA
1402	OR	Wasco	09_OR_WA	Juglans sp.	Cluster2	H47	Group11	A	α	NA	NA	NA	NA	NA	NA	NA	NA	NA	NA
1585	CA	Tulare	04_CeCA	J. regia	Cluster2	H47	Group11	A	α	NA	NA	NA	NA	NA	NA	NA	NA	NA	NA
1586	CA	Tulare	04_CeCA	J. regia	Cluster2	H47	Group11	A	α	NA	NA	NA	NA	NA	NA	NA	NA	NA	NA
1306	CO	Jefferson	12_NoCO	J. nigra	Cluster2	H48	Group01	G	α	185	270	212	266	316	-9	204	184	-9	340
1496	CO	Fremont	14_SoCO	J. nigra	Cluster2	H49	Group01	A	β	NA	NA	NA	NA	NA	NA	NA	NA	NA	NA
1708	NV	Douglas	06_NV	J. nigra	Cluster2	H51	Group06	D	α	NA	NA	NA	NA	NA	NA	NA	NA	NA	NA
1625	AZ	Cochise	01_NM_AZ	J. major	Cluster2	H52	Group08	J	α	NA	NA	NA	NA	NA	NA	NA	NA	NA	NA
1513	CA	Solano	05_NoCA	J. regia	Cluster2	H55	Group01	H	α	NA	NA	NA	NA	NA	NA	NA	NA	NA	NA
1246	CO	El Paso	14_SoCO	J. nigra	Cluster2	H57	Group04	A	α	183	270	208	-9	314	-9	208	184	320	296
1569	NM	Hidalgo	01_NM_AZ	J. major	Cluster3	H36	Group09	O	α	NA	NA	NA	NA	NA	NA	NA	NA	NA	NA
1576	NM	Catron	01_NM_AZ	J. major	Cluster3	H37	Group09	Q	α	NA	NA	NA	NA	NA	NA	NA	NA	NA	NA
1301	CO	Jefferson	12_NoCO	J. nigra	Cluster3	H38	Group09	C	α	183	263	208	-9	310	-9	208	184	316	296
1302	AZ	Yavapai	02_CeAZ	J. major	Cluster3	H38	Group09	C	α	183	270	208	266	316	-9	-9	183	316	296
1321	CO	Jefferson	12_NoCO	J. nigra	Cluster3	H38	Group09	C	α	183	253	208	266	316	-9	200	183	320	296
1340	NM	Grant	01_NM_AZ	J. major	Cluster3	H38	Group09	C	α	NA	NA	NA	NA	NA	NA	NA	NA	NA	NA
1388	AZ	Yavapai	02_CeAZ	J. major	Cluster3	H38	Group09	C	α	185	253	208	-9	-9	-9	-9	183	320	296
1401	NM	Catron	01_NM_AZ	J. major	Cluster3	H38	Group09	C	α	183	266	208	259	316	-9	218	183	320	296
1554	AZ	Yavapai	02_CeAZ	J. major	Cluster3	H38	Group09	C	α	183	269	208	-9	316	-9	200	183	331	293
1556	NM	Grant	01_NM_AZ	J. major	Cluster3	H38	Group09	C	α	NA	NA	NA	NA	NA	NA	NA	NA	NA	NA
1574	NM	Catron	01_NM_AZ	J. major	Cluster3	H38	Group09	C	α	NA	NA	NA	NA	NA	NA	NA	NA	NA	NA
1373	NM	Grant	01_NM_AZ	J. major	Cluster3	H39	Group09	E	α	NA	NA	NA	NA	NA	NA	NA	NA	NA	NA
1421	NM	Grant	01_NM_AZ	J. major	Cluster3	H39	Group09	E	α	NA	NA	NA	NA	NA	NA	NA	NA	NA	NA
1422	NM	Grant	01_NM_AZ	J. major	Cluster3	H39	Group09	E	α	NA	NA	NA	NA	NA	NA	NA	NA	NA	NA
1557	NM	Grant	01_NM_AZ	J. major	Cluster3	H39	Group09	E	α	175	261	208	-9	316	-9	200	183	320	296
1248	CO	Jefferson	12_NoCO	J. nigra	Cluster3	H40	Group09	J	α	183	253	-9	259	-9	222	200	184	320	296
1322	AZ	Yavapai	02_CeAZ	J. major	Cluster3	H40	Group09	J	α	NA	NA	NA	NA	NA	NA	NA	NA	NA	NA
1323	CO	Jefferson	12_NoCO	J. nigra	Cluster3	H40	Group09	J	α	NA	NA	NA	NA	NA	NA	NA	NA	NA	NA
1358	AZ	Yavapai	02_CeAZ	J. major	Cluster3	H40	Group09	J	α	183	270	208	-9	316	-9	200	184	325	293
1420	AZ	Yavapai	02_CeAZ	J. major	Cluster3	H40	Group09	J	α	NA	NA	NA	NA	NA	NA	NA	NA	NA	NA
1571	NM	Hidalgo	01_NM_AZ	J. major	Cluster3	H41	Group09	H	α	NA	NA	NA	NA	NA	NA	NA	NA	NA	NA
1644	TN	Knox	15_TN	J. nigra	Cluster3	H50	Group06	B	α	NA	NA	NA	NA	NA	NA	NA	NA	NA	NA
1479	CA	Santa Barbara	03_SwCA	J. californica	Cluster3	H53	Group09	A	α	NA	NA	NA	NA	NA	NA	NA	NA	NA	NA
1570	NM	Hidalgo	01_NM_AZ	J. major	Cluster3	H54	Group09	B	α	183	269	228	-9	313	-9	200	184	323	340
1299	AZ	Yavapai	02_CeAZ	J. major	Cluster4	H32	Group07	F	α	NA	NA	NA	NA	NA	NA	NA	NA	NA	NA
1234	AZ	Yavapai	02_CeAZ	J. major	Cluster4	H33	Group07	F	γ	183	266	214	280	313	244	200	195	303	319
1303	AZ	Yavapai	02_CeAZ	J. major	Cluster4	H33	Group07	F	γ	182	266	208	-9	314	229	200	193	303	319
1307	AZ	Yavapai	02_CeAZ	J. major	Cluster4	H33	Group07	F	γ	181	285	295	-9	314	-9	200	193	303	319
1412	AZ	Yavapai	02_CeAZ	J. major	Cluster4	H33	Group07	F	γ	-9	266	-9	-9	-9	-9	200	193	-9	319
1550	AZ	Yavapai	02_CeAZ	J. major	Cluster4	H33	Group07	F	γ	NA	NA	NA	NA	NA	NA	NA	NA	NA	NA
1675	AZ	Yavapai	02_CeAZ	J. major	Cluster4	H33	Group07	F	γ	NA	NA	NA	NA	NA	NA	NA	NA	NA	NA
1222	UT	Cache	11_UT	J. regia	no information	no information	Group04	no information	no information	185	280	214	259	341	-9	208	184	311	362
1228	CA	Yolo	05_NoCA	J. californica	no information	no information	Group02	A	no information	-9	-9	205	-9	-9	-9	208	184	320	358
1229	CA	Yolo	05_NoCA	J. californica	no information	no information	Group05	D	no information	-9	270	205	-9	316	-9	-9	184	311	358
1347	OR	Wasco	09_OR_WA	Juglans sp.	no information	no information	Group01	no information	α	185	270	214	-9	310	229	217	184	313	358
1348	CA	Los Angeles	03_SwCA	J. californica	no information	no information	Group01	A	no information	185	270	205	-9	310	214	208	183	325	340
1349	OR	Wasco	09_OR_WA	Juglans sp.	no information	no information	Group01	no information	α	183	270	212	-9	310	229	208	184	316	358
1359	CO	Mesa	13_WeCO	J. nigra	no information	no information	Group01	no information	no information	183	270	205	-9	316	229	200	184	323	293
1383	CA	Los Angeles	03_SwCA	J. hindsii	no information	no information	Group01	no information	α	185	270	212	-9	310	-9	204	184	313	340
1405	CA	Kings	04_CeCA	J. hindsii	no information	no information	Group01	R	no information	185	270	212	-9	-9	229	226	183	-9	-9
1473	CA	Santa Barbara	03_SwCA	J. californica	no information	no information	Group01	no information	α	185	270	212	-9	316	229	200	183	-9	358
1528	WA	Walla Walla	09_OR_WA	J. nigra	no information	no information	Group01	no information	α	185	270	205	-9	310	-9	208	183	323	340
1529	WA	Walla Walla	09_OR_WA	J. nigra	no information	no information	Group01	no information	α	185	270	212	-9	310	-9	200	184	311	340
# haplotypes are based on the combination of 11 variants of ITS (represented by numbers), 16 variants of BT (represented by letters) and 4 of MAP (represented by Greek letters).
⌘ BT variants "L" and "N" are not listed, because they corresponded to sequence errors.
* alleles in columns K-T highlighted in blue, red, yellow and green, correspond to private alleles (total of 24) of clusters 1 (3 private alleles), 2 (7 private alleles), 3 (5 private alleles) and 4 (9 private alleles), respectively, according to the four-cluster-MLST-DAPC model (column F).
☆ "-9" indicates either null alleles or failed reactions, whereas "NA" indicates isolates not analyzed by SSR approach.
