# Supplementary material for: Population Structure of Geosmithia morbida, the Causal Agent of Thousand Cankers Disease of Walnut Trees in the United States
Source: PLoS One. 2014 Nov 13;9(11):e112847. doi: 10.1371/journal.pone.0112847 (PMC4231075; doi:10.1371/journal.pone.0112847)
Supplement: Table S3 — Host specificity analysis. F ST values calculated using both MLST (above diagonal) and SSR (below diagonal) data, grouping isolates by host. Significant (P<0.05) F ST values are denoted by (*). (XLSX) [file pone.0112847.s005.xlsx]

## Sheet: TableS3
Host name
---------------	J. californica	J. hindsii	J. major	J. nigra	J. regia
J. californica	-	0.02876	0.15919*	0.03525*	0.05465
J. hindsii	-0.00012	-	0.13289*	0.00158	-0.02118
J. major	0.26018*	0.2149*	-	0.12837*	0.08492*
J. nigra	0.03888*	0.04309	0.11609*	-	-0.0105
J. regia	0.01	0.02239	0.15748*	-0.01454	-
